# Supplementary material for: Epigenetic repression of Wnt receptors in AD: a role for Sirtuin2-induced H4K16ac deacetylation of Frizzled1 and Frizzled7 promoters
Source: Mol Psychiatry. 2022 Mar 16;27(7):3024–33. doi: 10.1038/s41380-022-01492-z (PMC9205772; doi:10.1038/s41380-022-01492-z)
Supplement: Supplementary file 3 — Supplementary Tables [file 41380_2022_1492_MOESM3_ESM.xlsx]

## Sheet: Table_S1
Table S1: Demographic data for human samples
A) Hippocampal Samples													B) Frontal Samples
Sample		Braak stage	Gender	Age at death	PMI (h)	RNA (RQI)	Experimental usage						Sample		Braak stage	Gender	Age at death	PMI (h)	RNA (RQI)
				Age at death	PMI	RIN	qPCR	ChIP	Total protein	Nuclear enriched fractions							Age at death	PMI	RIN
CNT	1	0	F	85	29	3.5		X	X	X			CNT	1	0	M	85	78.83	3.9
CNT	2	0	F	54	37	3.6		X	X	X			CNT	2	0	M	77	40.17	7.3
CNT	3	0	F	72	38	3.2		X	X				CNT	3	0	F	86	40.34	3.9
CNT	4	0	M	81	29	7.2	X	X	X				CNT	4	0	M	84	79.17	7.7
CNT	5	0	F	27	64	7.4	X	X	X	X			CNT	5	0	F	68	45	6.6
CNT	6	0	F	60	60	6.9	X	X	X	X			BI-III	1	1	F	86	119	4.1
CNT	7	0	M	64	73	2.9		X	X	X			BI-III	2	2	F	73	24	4.5
CNT	8	0	F	59	11	3.2		X	X	X			BI-III	3	2	F	83	99	4
CNT	9	0	M	35	45	3.3		X	X	X			BI-III	4	2	M	88	16.25	5.3
CNT	10	0	M	37	87	5.6	X	X	X				BI-III	5	3	F	81	32	5.9
CNT	11	0	M	68	48	3.9	X	X	X	X			BI-III	6	3	M	85	77.83	6.3
CNT	12	0	M	73	31	3.8		X	X				BI-III	7	3	F	93	29.7	5
CNT	13	0	F	49	44	6.6	X	X	X	X			BI-III	8	3	F	87	79.25	4.2
CNT	14	0	M	83	45	5	X	X	X				BI-III	9	2	M	76	79	5.9
CNT	15	0	M	78	55	3.4		X	X	X			BI-III	10	2	F	91	98.83	6.3
CNT	16	0	F	69	35	3.8		X	X	X			BI-III	11	1	F	87	51.66	6.1
BI-III	1	I	F	70	29	3.7		X	X	X			BI-III	12	2	F	86	120	5.9
BI-III	2	III	M	87	44	3.2				X			BI-III	13	2	M	81	50.9167	4
BI-III	3	II	M	52	30	3.5		X	X	X
BI-III	4	III	M	79	46	6.1	X	X	X	X
BI-III	5	III	M	90	17	6	X
BI-III	6	II	M	70	12	3.2
BI-III	7	II	F	66	29	3.1		X	X	X
BI-III	8	III	F	77	55	5.8	X		X
BI-III	9	I	F	86	40	3.5		X	X	X
BI-III	10	III	F	91	32	6.4	X	X	X	X
BI-III	11	II	F	61	36	2.9		X	X	X
BI-III	12	II	M	83	27	5.7	X		X
BI-III	13	III	F	85	91	3.4		X		X
BI-III	14	I	M	66	44	6.1	X			X
BI-III	15	II	M	80	40	5.4	X			X
BI-III	16	III	M	88	28	3.5			X
BI-III	17	II	F	75	89	3.3		X		X
BI-III	18	II	M	67	73	3.1			X	X
BI-III	19	III	M	71	70	4.8	X	X		X
BI-III	20	II	M	72	55	6.2	X		X
BI-III	21	II	M	78	49	5.5	X	X	X	X
BI-III	22	II	M	87	61	5.7	X			X
BI-III	23	II	M	96	56	6.6	X	X	X
BI-III	24	III	M	95	77	6.1	X		X	X
BI-III	25	II	M	84	68	2.9				X
BI-III	26	II	M	95	72	2.7			X	X

## Sheet: Table_S2
Table S2: Drug specificity
Drug	Abbreviation	Stock (Vehicle)	Treatment	Formula	IC50	Supp. References
AGK2	AGK2	5 mM (DMSO)	7 µM	C23H13Cl2N3O2	Sirt2 IC50=3.5µM; Sirt1/3 IC50>50µM	[6]
AK7	AK7	100 mM (DMSO)	30 µM	C19H21BrN2O3S	Sirt2 IC50=15.5µM; Sirt1/3 no inhibition at 50µM	[6]
AS1842856	FoxO1i	12.5 mM (DMSO)	100 nM	C18H22FN3O3	FoxO1 IC50=0.33µM; Foxo3a/4 IC50>1µM	[7]
Sanguinarine	SAN	5 mM (DMSO)	5 µM	C20H14ClNO4	PP2C IC50=2.5µM; PP1 IC50=42.5µM; PP2A IC50>100µM; PP2B IC50=77µM	[8]

## Sheet: Table_S3
Table S3: Primers list
Human
qPCR
Gene	Forward			Reverse
FZD1	5'-	TCAAACACGTGCAAAAGAGC	-3'	5'-	GGACCAGGCCAGTAAACTCA	-3'
FZD5	5'-	TGGGGACTGTCTGCTCTTCT	-3'	5'-	GCTGGGGAGAGACGGTTAG	-3'
FZD7	5'-	CCCGTTGGTTGTTAATTTGG	-3'	5'-	CCTCTGGCTTAACGGTGTGT	-3'
FZD9	5'-	AAGATCGGGGTCTTCTCCAT	-3'	5'-	AAGTCCATGTTGAGGCGTTC	-3'
PPP2CA	5'-	TGCAATGAAGTAGTCGACACCT	-3'	5'-	TGGCGATACTTTGGGTGCAT	-3'
PPP2CB	5'-	AGCACTTGGAATCACGGGTT	-3'	5'-	CAAGATGCGCATGACATGGG	-3'
SIRT2	5'-	TACTTCATGCGCCTGCTGAA	-3'	5'-	CCACCAAGTCCTCCTGTTCC	-3'
PMU1	5'-	AGTGGGGGACTAGGCGTTAG	-3'	5'-	GTTTTCATCACTGTCTGCATCC	-3'
TBP	5'-	GCCCGAAACGCCGAATATAA	-3'	5'-	AATCAGTGCCGTGGTTCGTG	-3'
CYC1	5'-	CACGGAGGATGAAGCTAAGG	-3'	5'-	GCATGAACATCTCCCCATCT	-3'
UBE2D2	5'-	CAGCACAGTGTTCAGCAGGT	-3'	5'-	TCATTTGGCCCCATTATTGT	-3'
ChIP
Gene	Forward			Reverse
FZD1	5'-	AGCAAAAGCAACCAAGCCTG	-3'	5'-	GAGGAAGTAGTGGTGGTGGC	-3'
FZD5	5'-	ACAGTTCCAAGACAGCTCGG	-3'	5'-	CCTGCAGCTAAGCGTCCTTA	-3'
FZD7	5'-	GCAGTGTGACTGGGTTTCCA	-3'	5'-	GCCCCAAGTTTCAGCCAAAC	-3'
FZD9	5'-	CTGGGCGACAAGAGCAAAAC	-3'	5'-	CAGACTGGGTCGCCTCATTT	-3'
ACTB	5'-	GCCAAAACTCTCCCTCCTCC	-3'	5'-	CTCTCCCCTCCTTTTGCGAA	-3'
EIF5	5'-	GAGCCTCAGGAAGCAGAAGG	-3'	5'-	CTCGTCATTGGTTCGCTTGC	-3'
HOXA1	5'-	CTTCCCTTCTCACCTCTCGC	-3'	5'-	CCTCCCCACCGTTCAATGAA
KRT16	5'-	ACCACCGAACTCGCATTTCT	-3'	5'-	AGAGTTCCCACCCAGCTTTG	-3'
Mouse
qPCR
Gene	Forward			Reverse
Fzd1	5'-	CTCTTCACGGTGCTCACGTA	-3'	5'-	GTAACAGCCGGACAGGAAAA	-3'
Fzd5	5'-	ACATGGAACGATTCCGCTAC	-3'	5'-	TCCCAGTGACACACACAGGT	-3'
Fzd7	5'-	AGAGACAAAGCGGGAAACAA	-3'	5'-	GGCTTTGCCTGTAAAAGCTG	-3'
Fzd9	5'-	TCTGTCTCATGCAGGGAGTG	-3'	5'-	CCTTCTGCCCCTTCTTATCC	-3'
Ppp2ca	5'-	GCGTCCCTGACTTAGTCCAC	-3'	5'-	CTTGCTTGCCAATTCACCCC	-3'
Ppp2cb	5'-	CAAGGTCTCAGAGGAAGCCG	-3'	5'-	GGGCAAGATCAGGCATTCCT	-3'
Sirt2	5'-	CCACGGCACCTTCTACACAT	-3'	5'-	TCACACCTGGGAGTTGCTTC	-3'
Gapdh	5'-	CGTCCCGTAGACAAAATGGT	-3'	5'-	TCAATGAAGGGGTCGTTGAT	-3'
Gusb	5'-	GGTTTCGAGCAGCAATGGTA	-3'	5'-	GCTGCTTCTTGGGTGATGTC	-3'
Pgk1	5'-	TACCTGCTGGCTGGATGG	-3'	5'-	CACAGCCTCGGCATATTTCT	-3'
ChIP
Gene	Forward			Reverse
Fzd1	5'-	ACTTGTCCTCGCCCTTTCTT	-3'	5'-	GGACAGGCTAGGTCGCTTTT	-3'
Fzd5	5'-	GGTGGCACAACCGAATTGAC	-3'	5'-	GTCCTTATCGAGGTCTGGCG	-3'
Fzd7	5'-	CTCGAGAAACTTGGGCAAAC	-3'	5'-	GACGAGCAACAAGCTTCTCC	-3'
Fzd9	5'-	GGAAGAAAAGGGCGCACTTG	-3'	5'-	GGAACGCACCTCCCAATGTA	-3'
Actb	5'-	GAGACATTGAATGGGGCAGT	-3'	5'-	ATGAAGAGTTTTGGCGATGG	-3'
Eif5	5'-	GCGGTCCAGATGAGCAGTTA	-3'	5'-	ATGTCCACGGTGCTTCTCTG	-3'
Hoxa1	5'-	GCCACAAGAGAGCCAGGAG	-3'	5'-	TGAACTGGCAAGAGGTGAGA	-3'
Krt16	5'-	CTGGAGTCAGCAGTTGGAGG	-3'	5'-	GTGCCTCAGACTCCAGGTTC	-3'
Rat
qPCR
Gene	Forward			Reverse
Fzd1	5'-	CCTGCGGACTGTAGAGGAAG	-3'	5'-	GGGCAAAGCACTCATCAAAT	-3'
Fzd5	5'-	TCTGTTATGTGGGCAACCAA	-3'	5'-	CCAAGACAAAGCCTCGTAGC	-3'
Fzd7	5'-	GCAGTGGCTGAAAAGACTCC	-3'	5'-	CAGTTAGCATCGTCCTGCAA	-3'
Fzd9	5'-	CAGCTCTCACTGGCTTTGTG	-3'	5'-	AACTGGTGCCCAGTACCAAG	-3'
Sirt2	5'-	GAAGGAGAAGGGGCTGCTG	-3'	5'-	ATGTGTAGAAGGTGCCGTGG	-3'
Gapdh	5'-	AGACAGCCGCATCTTCTTGT	-3'	5'-	CTTGCCGTGGGTAGAGTCAT	-3'
Actb	5'-	GGCTCCTAGCACCATGAAGA	-3'	5'-	CTGGAAGGTGGACAGTGAGG	-3'
ChIP
Gene	Forward			Reverse
Fzd1	5'-	CCCGCTTCAGAGCTAGCTAC	-3'	5'-	GTGGTGGTGGCAGAAGCTAT	-3'
Fzd5	5'-	CAAGCACCGGACCTCGATAA	-3'	5'-	GTTCTGCTCTCTGAACGCCT	-3'
Fzd7	5'-	AGCAAGAACGAGCCCTTTGA	-3'	5'-	GCCTCCTCTGATTCTGGAGC	-3'
Fzd9	5'-	GCCAGCCTGGGTTATCTGAG	-3'	5'-	CTGCCCCTCTCCTCTCTTCT	-3'
Actb	5'-	CATCGCCAAACTCTTCATCC	-3'	5'-	GAGCGAGAGAGAAAGCGAGA	-3'
Eif5	5'-	GCGGGGAACTGTGAGATTGA	-3'	5'-	TGGTTATTGGCCACAGACCC	-3'
Hoxa1	5'-	TCTTGCGCACTGTACATTCA	-3'	5'-	CCTCCATAGGACCAGAGAAGAA	-3'
Krt16	5'-	ACTCACTGCCTGAAGACACG	-3'	5'-	CTGTTCCTTGAGCCTGAGGG	-3'

## Sheet: Table_S4
Table S4: Antibodies list
Antibody	Raised in	Clonality	Conjuageted	ChIP	WB	IP	Origin & Ref
⍺-Tubulin	Rabbit	pAb	-	-	1:1000	-	Abcam ref. 4074
β-Actin	Mouse	mAb	HRP	-	1:5000	-	Abcam ref. ab197277
GAPDH	Rabbit	mAb	-	-	1:25000	-	Abcam ref. ab181602
Histone H3	Rabbit	pAb	-	2 µg	-	-	Abcam ref. ab1791
Histone H3	Mouse	mAb	-	-	1:1000	-	Cell Signaling ref. 14269
Acetyl-Histone H3 (Lys18)	Rabbit	pAb	-	2 µg	-	-	Abcam ref. ab1191
Acetyl-Histone H3 (Lys56)	Rabbit	pAb	-	4 µg	-	-	Millipore ref. 07-677-I
Acetyl-Histone H3 (Lys56)	Rabbit	pAb	-	-	1:1000	-	Cell Signaling ref. 4243
Histone H4	Rabbit	pAb	-	3 µg	-	-	Abcam ref. ab10158
Histone H4	Mouse	mAb	-	-	1:1000	-	Cell Signaling ref. 2935
Acetyl-Histone H4 (Lys16)	Rabbit	pAb	-	2 µg	1:1000	-	Millipore ref. 07-329
Monomethyl-Histone H4 (Lys20)	Rabbit	mAb	-	2 µg	-	-	Abcam ref. ab177188
HDAC2	Mouse	mAb	-	10 µg	-	-	Abcam ref. ab12169
PP2C⍺	Mouse	mAb	-	-	1:1000	-	Abcam ref. ab14824
PP2Cβ	Rabbit	pAb	-	-	1:500	-	Abcam ref. ab70804
phospho-Sirt2 (Ser331)	Rat	mAb	-	-	1:1000	-	Active Motif ref. 61363
Sirt2	Rabbit	mAb	-	5 µg	1:1000	1:1000	Abcam ref. ab211033
Amyloid-β (6E10)	Mouse	mAb	-	-	1:1000	-	Biolegend ref. 803001
vGlut1	Guinea Pig	pAb	-	-	-	1:5000	Millipore ref. AB5905
Homer	Rabbit	pAb	-	-	-	1:1000	Synaptic systems ref. 160003
Map2	Chicken	pAb	-	-	-	1:1000	Abcam ref. ab92434
GFP	Chicken	pAb	-	-	-	1:500	Millipore ref. 06-896
DAPI	-	-	-	-	-	1:10000	Sigma-Aldrich ref. D9542
normal mouse IgG	Mouse	-	-	assay dependet	-	-	ThermoFisher ref. 10400C
normal rabbit IgG	Rabbit	-	-	assay dependet	-	-	ThermoFisher ref. 10500C
anti-Rabbit	Donkey	-	HRP	-	1:5000	-	GE Healthcare ref. NA934V
anti-Mouse	Sheep	-	HRP	-	1:5000	-	GE Healthcare ref. NA931V
anti-Rat	Goat	pAb	IRDye® 800RD	-	1:10000	-	Abcam ref. ab253031
anti-Mouse	Donkey	pAb	Alexa 647	-	1:10000	-	ThermoFisher ref. A-31571
anti-Rabbit	Donkey	pAb	IRDye® 680RD	-	1:10000	-	Abcam ref. ab216779
anti-Rabbit	Donkey	pAb	Alexa 568	-	-	1:600	ThermoFisher ref. A10042
anti-Guinea Pig	Goat	pAb	Alexa 488	-	-	1:600	ThermoFisher ref. A11073
anti-Rabbit	Donkey	pAb	Alexa 647	-	-	1:600	ThermoFisher ref. A31573
anti-Chicken	Goat	pAb	Alexa 568	-	-	1:600	ThermoFisher ref. A11041
anti-Chicken	Goat	pAb	Alexa 488	-	-	1:600	ThermoFisher ref. A11039
